# Supplementary material for: Plasma WFDC2 (HE4) as a Predictive Biomarker for Clinical Outcomes in Cancer Patients Receiving Anti-PD-1 Therapy: A Pilot Study
Source: Cancers (Basel). 2025 Jul 18;17(14):2384. doi: 10.3390/cancers17142384 (PMC12293223; doi:10.3390/cancers17142384)
Supplement: Supplementary file 1 [file cancers-17-02384-s001.zip]

Archive with 1 entries (1 files):
- cancers-3727076-supplementary.xlsx
