# Supplementary material for: Plasma WFDC2 (HE4) as a Predictive Biomarker for Clinical Outcomes in Cancer Patients Receiving Anti-PD-1 Therapy: A Pilot Study
Source: Cancers (Basel). 2025 Jul 18;17(14):2384. doi: 10.3390/cancers17142384 (PMC12293223; doi:10.3390/cancers17142384)
Supplement: Supplementary file 1 [file cancers-17-02384-s001.zip › cancers-3727076-supplementary.xlsx]

## Sheet: Sheet1
Case	Sex	Age, Years	Cancer Type	Stage	ICI	Tumor mPD-L1 Expression (IHC,%)	WFDC2 Concentration (pg/mL) Pre-ICI	WFDC2 Concentration (pg/mL) Post-ICI After 2 Cycles	WFDC2 Concentration (pg/mL) Post-ICI After 4 Cycles	Relative Change After 2 Cycles/Pre-ICI	Relative Change After 4 Cycles/Pre-ICI	Relative Change After 4 Cycles/After 2 Cycles	Relative Change in Tumor Size (%)	PFS (Months)	OS (Months)
1	M	78	NSCLC	IV	Nivolumab	20~30	30.6904	35.7798	32.5074	1.16583	1.0592	0.908542	-36.9	40.4	45
2	M	61	NSCLC	IIIR	Nivolumab	N/A	6.34814	5.8004	5.47178	0.913715	0.861949	0.943346	-83.3	20.3	28.6
3	F	70	NSCLC	IV	Nivolumab	N/A	37.9116	37.5034	43.3654	0.989235	1.14386	1.15631	19.4	2.3	5.6
4	M	67	NSCLC	IIIR	Nivolumab	70~80	20.0258	22.8247	21.2268	1.13977	1.05997	0.929992	-66.9	13.5	27.2
5	M	63	GC	IIIR	Nivolumab	N/A	115.202	96.1438	142.432	0.834566	1.23636	1.48144	45.3	3.4	4.2
6	M	74	GC	IV	Nivolumab	N/A	52.3108	N/A	N/A	N/A	N/A	N/A	N/A	2.4	4.8
7	M	68	GC	IV	Nivolumab	N/A	17.9576	19.2836	24.5174	1.07384	1.3653	1.27141	9	3.9	8.3
8	M	67	NSCLC	IIIR	Nivolumab	50~60	18.3389	23.7589	29.8523	1.29555	1.62781	1.25647	12.7	1.3	8.2
9	F	68	GC	IV	Nivolumab	N/A	42.9272	25.1893	34.5974	0.586792	0.805955	1.37349	1.1	1.3	2.3
10	M	66	GC	IIIR	Nivolumab	N/A	27.3017	30.3748	N/A	1.11256	N/A	N/A	N/A	1.2	7.4
11	M	60	GC	IIIR	Nivolumab	N/A	20.6897	N/A	N/A	N/A	N/A	N/A	N/A	0.5	1.5
12	F	49	GC	IIIR	Nivolumab	N/A	24.3268	N/A	N/A	N/A	N/A	N/A	N/A	0.5	2.5
13	F	75	GC	IV	Nivolumab	N/A	14.0194	N/A	N/A	N/A	N/A	N/A	N/A	3.6	9.4
14	F	57	GC	IV	Nivolumab	N/A	12.2166	N/A	N/A	N/A	N/A	N/A	N/A	1.2	1.5
15	M	72	NSCLC	IV	Pembrolizumab	70~80	18.3389	11.7019	19.4572	0.638095	1.06098	1.66274	56	56	7.5
16	M	71	NSCLC	IV	Pembrolizumab	60~70	24.2318	N/A	N/A	N/A	N/A	N/A	N/A	20.4	34.3
17	M	59	NSCLC	IV	Pembrolizumab	60~70	44.059	N/A	N/A	N/A	N/A	N/A	N/A	1	1.5
18	M	64	NSCLC	IV	Pembrolizumab	60~70	39.4474	44.1224	45.529	1.11851	1.15417	1.03188	-43.6	7	22
19	M	70	NSCLC	IV	Pembrolizumab	70~80	46.3717	35.723	N/A	0.770362	N/A	N/A	N/A	1.6	1.7
20	M	71	NSCLC	IV	Pembrolizumab	>90	20.2461	17.3286	N/A	0.855895	N/A	N/A	N/A	2.4	4.6
21	F	70	BLDC	IV	Pembrolizumab	N/A	13.8407	15.5306	N/A	1.1221	N/A	N/A	N/A	7.4	20.3
